# Supplementary material for: Combining multimodal adaptive optics imaging and angiography improves visualization of human eyes with cellular-level resolution
Source: Commun Biol. 2018 Nov 14;1:189. doi: 10.1038/s42003-018-0190-8 (PMC6235967; doi:10.1038/s42003-018-0190-8)
Supplement: Supplementary file 2 — Supplementary Data [file 42003_2018_190_MOESM2_ESM.xlsx]

## Sheet: CC_Measurements
Figure 2 Panel B Measurements
# of Flow voids (N)			22			21			33			25			21			22			25			26			29			25			25			30			23			29
Sampling (µm/px)			0.888246			0.882687			0.834407			0.852167			0.743046			0.858611			0.757921			0.876971			0.782243			0.863031			0.892621			0.813679			0.875701			0.849464
	S1			S2			S4			S5			S6			S7			S8			S9			S10			S11			S12			S13			S14			S15
	Area	Perimeter	EqDiameter	Area	Perimeter	EqDiameter	Area	Perimeter	EqDiameter	Area	Perimeter	EqDiameter	Area	Perimeter	EqDiameter	Area	Perimeter	EqDiameter	Area	Perimeter	EqDiameter	Area	Perimeter	EqDiameter	Area	Perimeter	EqDiameter	Area	Perimeter	EqDiameter	Area	Perimeter	EqDiameter	Area	Perimeter	EqDiameter	Area	Perimeter	EqDiameter	Area	Perimeter	EqDiameter
Mean	315.091	58.3013	16.9643	311.988	56.2818	16.8046	193.87	43.4397	13.5214	309.967	55.7317	16.8394	371.706	62.8758	18.6512	385.395	61.6249	18.9822	266.335	52.1147	15.8648	281.483	53.1579	16.2336	329.352	57.5623	17.7216	299.865	53.9912	16.6585	346.755	58.8773	17.8206	321.503	56.0353	17.4049	400.864	62.822	19.3424	245.116	49.3568	14.6944
StDev	118.382	10.5689	3.41967	109.957	10.989	3.38052	47.8706	6.53339	2.19458	93.0143	9.30906	2.34641	115.272	14.4722	3.33339	129.425	10.4989	3.0652	68.6815	6.56481	1.93164	64.9427	6.69757	1.97813	97.9403	9.34612	2.51655	98.9703	9.96878	2.86684	117.927	13.9752	2.69988	111.439	10.0356	3.01002	142.409	11.7613	3.2699	125.4	13.5046	4.0522
ROI #
1	414	67	19.0986	642	87	24.1916	365	60	19.0986	460	71	20.3718	805	93	28.0113	696	83	25.4648	336	56	17.8254	285	52	17.8254	378	61	19.0986	469	67	20.3718	312	55	17.8254	308	54	17.8254	447	65	20.3718	559	81	22.9183
2	202	61	12.7324	257	52	15.2789	297	54	17.8254	418	64	20.3718	709	90	25.4648	406	62	19.0986	495	70	22.9183	320	58	17.8254	571	74	22.9183	467	73	20.3718	313	57	17.8254	503	70	22.9183	309	56	17.8254	417	66	20.3718
3	263	54	15.2789	460	68	20.3718	344	64	17.8254	753	98	25.4648	969	98	31.831	1020	103	31.831	409	64	19.0986	309	57	17.8254	507	69	22.9183	495	73	22.9183	308	56	17.8254	500	70	22.9183	260	53	15.2789	226	46	12.7324
4	331	58	17.8254	434	64	20.3718	287	52	17.8254	475	72	20.3718	695	87	25.4648	569	78	22.9183	388	64	19.0986	224	46	12.7324	390	61	19.0986	490	72	20.3718	457	68	20.3718	385	60	19.0986	695	83	25.4648	205	47	12.7324
5	457	69	20.3718	568	76	22.9183	293	53	17.8254	459	70	20.3718	821	97	28.0113	751	88	25.4648	430	71	20.3718	301	56	17.8254	722	85	25.4648	619	78	24.1916	439	66	20.3718	275	50	15.2789	284	53	17.8254	291	54	17.8254
6	267	59	15.2789	216	45	12.7324	312	56	17.8254	421	65	20.3718	757	87	28.0113	648	80	24.1916	290	54	17.8254	539	72	22.9183	658	82	24.1916	381	60	19.0986	1032	135	31.831	452	67	20.3718	493	71	22.9183	172	42	11.4592
7	494	75	22.9183	317	57	17.8254	144	36	11.4592	615	77	24.1916	578	78	24.1916	333	57	17.8254	467	71	20.3718	252	50	15.2789	425	66	20.3718	401	63	19.0986	462	67	20.3718	657	84	24.1916	385	66	19.0986	392	65	19.0986
8	489	69	20.3718	155	40	11.4592	281	53	15.2789	259	52	15.2789	530	74	22.9183	388	61	19.0986	474	69	20.3718	413	65	19.0986	493	71	22.9183	331	59	17.8254	369	59	19.0986	364	64	19.0986	704	85	25.4648	214	48	12.7324
9	520	76	22.9183	460	70	20.3718	326	56	17.8254	397	62	19.0986	609	77	24.1916	554	78	22.9183	692	83	25.4648	371	61	19.0986	627	82	24.1916	470	69	20.3718	387	60	19.0986	345	60	17.8254	542	72	22.9183	573	79	24.1916
10	417	73	20.3718	505	72	22.9183	301	54	17.8254	404	62	19.0986	265	55	15.2789	587	75	24.1916	424	65	20.3718	287	52	17.8254	548	78	22.9183	497	73	22.9183	332	57	17.8254	452	65	20.3718	749	89	25.4648	266	51	15.2789
11	393	62	19.0986	179	46	12.7324	218	47	12.7324	463	68	20.3718	596	78	24.1916	574	76	24.1916	592	80	24.1916	387	61	19.0986	361	60	19.0986	491	71	22.9183	489	68	20.3718	756	91	28.0113	590	79	24.1916	231	46	15.2789
12	305	58	17.8254	275	52	15.2789	202	43	12.7324	365	61	19.0986	753	85	25.4648	429	64	20.3718	455	68	20.3718	431	65	20.3718	348	57	19.0986	193	43	12.7324	393	63	19.0986	1107	106	33.1042	668	84	25.4648	157	40	11.4592
13	479	74	20.3718	299	58	17.8254	189	42	12.7324	404	64	19.0986	830	95	28.0113	791	92	28.0113	327	62	17.8254	445	68	20.3718	349	57	19.0986	439	66	20.3718	646	80	24.1916	661	81	25.4648	721	84	25.4648	940	101	30.5577
14	369	63	19.0986	596	76	24.1916	309	56	17.8254	299	54	17.8254	556	73	22.9183	500	70	22.9183	476	72	20.3718	337	57	17.8254	506	72	22.9183	272	51	15.2789	401	64	19.0986	601	79	24.1916	939	98	30.5577	141	36	11.4592
15	308	57	17.8254	550	81	22.9183	359	58	19.0986	421	64	20.3718	1210	152	35.6507	352	58	19.0986	494	76	22.9183	343	61	17.8254	494	70	22.9183	275	51	15.2789	379	59	19.0986	456	67	20.3718	304	52	17.8254	230	50	15.2789
16	625	79	24.1916	537	74	22.9183	317	56	17.8254	548	76	22.9183	608	76	24.1916	368	59	19.0986	501	72	22.9183	472	69	20.3718	346	59	17.8254	416	66	20.3718	411	62	19.0986	515	71	22.9183	419	65	20.3718	465	71	20.3718
17	817	98	28.0113	413	65	19.0986	121	34	10.1859	335	56	17.8254	743	87	25.4648	468	69	20.3718	439	68	20.3718	274	52	15.2789	557	74	22.9183	317	54	17.8254	410	62	19.0986	470	68	20.3718	500	70	22.9183	247	51	15.2789
18	187	45	12.7324	424	70	20.3718	281	56	15.2789	388	61	19.0986	264	52	15.2789	416	65	20.3718	336	56	17.8254	327	56	17.8254	1028	104	31.831	690	83	25.4648	510	72	22.9183	590	78	24.1916	392	63	19.0986	359	62	19.0986
19	510	76	22.9183	326	58	17.8254	373	63	19.0986	327	59	17.8254	591	82	24.1916	366	60	19.0986	706	82	25.4648	388	66	19.0986	756	97	28.0113	242	48	15.2789	386	62	19.0986	496	69	22.9183	708	85	25.4648	302	57	17.8254
20	407	66	19.0986	326	58	17.8254	179	40	12.7324	396	64	19.0986	692	85	25.4648	339	61	17.8254	632	80	24.1916	379	63	19.0986	660	84	24.1916	651	83	24.1916	276	52	15.2789	565	79	22.9183	720	87	25.4648	582	80	24.1916
21	352	60	19.0986	470	70	20.3718	407	68	19.0986	387	61	19.0986	557	76	22.9183	394	66	19.0986	421	67	20.3718	487	74	20.3718	590	81	24.1916	249	48	15.2789	469	68	20.3718	583	79	24.1916	460	68	20.3718	303	53	17.8254
22	180	45	12.7324				246	49	15.2789	186	44	12.7324				552	74	22.9183	405	64	19.0986	437	68	20.3718	337	59	17.8254	311	54	17.8254	469	67	20.3718	305	55	17.8254	307	53	17.8254	498	87	22.9183
23							301	54	17.8254	734	86	25.4648							694	84	25.4648	376	61	19.0986	515	71	22.9183	245	48	15.2789	449	67	20.3718	335	56	17.8254	427	69	20.3718	435	68	20.3718
24							173	39	11.4592	350	59	19.0986							291	56	17.8254	528	75	22.9183	642	79	24.1916	348	57	19.0986	462	67	20.3718	275	49	15.2789				373	60	19.0986
25							305	56	17.8254	407	65	19.0986							417	65	20.3718	335	58	17.8254	625	83	24.1916	306	54	17.8254	319	56	17.8254	392	64	19.0986				264	50	15.2789
26							240	48	15.2789													269	53	15.2789	495	77	22.9183							437	66	20.3718				412	63	19.0986
27							332	56	17.8254																446	67	20.3718							360	57	19.0986				219	46	12.7324
28							303	53	17.8254																436	65	20.3718							422	64	20.3718				222	47	12.7324
29							289	52	17.8254																799	89	28.0113							554	75	22.9183				156	38	11.4592
30							188	46	12.7324																									447	68	20.3718
31							322	57	17.8254
32							319	57	17.8254
33							266	50	15.2789

## Sheet: CC_Histology
Figure 2 Panel B Measurements
# of Flow voids (N)			51			38			20
Sampling (µm/px)			2.04082			0.666667			1.6129
	Olver			Yoneya			Zouache
	Area	Perimeter	EqDiameter	Area	Perimeter	EqDiameter	Area	Perimeter	EqDiameter
Mean	126.99	35.8543	9.83334	234.374	58.807	14.2513	400.884	67.7419	17.5584
StDev	58.531	11.5896	2.90811	165.612	35.0016	4.93827	391.11	48.7985	7.43357
ROI #
1	14	10	2.54648	628	132	24.1916	287	60	17.8254
2	51	28	6.3662	160	41	11.4592	148	40	11.4592
3	16	12	2.54648	322	59	17.8254	258	60	15.2789
4	15	11	2.54648	2096	328	45.8366	70	28	7.63944
5	26	15	5.09296	466	70	20.3718	139	44	11.4592
6	59	26	6.3662	729	87	25.4648	54	23	6.3662
7	26	16	5.09296	1007	133	31.831	96	30	10.1859
8	30	18	5.09296	856	126	30.5577	155	40	11.4592
9	21	12	5.09296	545	80	22.9183	176	43	11.4592
10	16	12	2.54648	1236	203	35.6507	35	18	5.09296
11	32	18	5.09296	563	83	22.9183	26	14	5.09296
12	29	18	5.09296	550	82	22.9183	122	35	10.1859
13	32	17	5.09296	67	27	7.63944	147	40	11.4592
14	48	25	6.3662	1159	126	33.1042	97	30	10.1859
15	44	25	6.3662	514	80	22.9183	164	49	11.4592
16	31	19	5.09296	308	63	17.8254	728	160	25.4648
17	16	12	2.54648	709	105	25.4648	82	30	7.63944
18	16	16	2.54648	506	77	22.9183	119	36	10.1859
19	19	16	2.54648	577	119	24.1916	72	26	7.63944
20	29	18	5.09296	557	93	22.9183	107	34	10.1859
21	24	16	5.09296	546	75	22.9183
22	67	31	7.63944	241	53	15.2789
23	17	11	2.54648	267	57	15.2789
24	30	19	5.09296	234	63	15.2789
25	40	20	6.3662	395	63	19.0986
26	30	18	5.09296	595	123	24.1916
27	16	11	2.54648	355	65	19.0986
28	24	17	5.09296	712	113	25.4648
29	25	20	5.09296	243	53	15.2789
30	52	25	6.3662	475	86	20.3718
31	32	18	5.09296	295	59	17.8254
32	23	15	5.09296	170	51	11.4592
33	25	15	5.09296	393	71	19.0986
34	23	13	5.09296	408	88	19.0986
35	17	11	2.54648	358	60	19.0986
36	56	29	6.3662	290	64	17.8254
37	36	17	5.09296	415	64	19.0986
38	64	27	7.63944	92	30	7.63944
39	19	13	2.54648
40	23	15	5.09296
41	24	12	5.09296
42	24	14	5.09296
43	61	31	6.3662
44	30	17	5.09296
45	44	25	6.3662
46	35	20	5.09296
47	30	18	5.09296
48	8	7	2.54648
49	36	18	5.09296
50	26	15	5.09296
51	24	14	5.09296
